# Supplementary material for: Relationship between Cerebrospinal Fluid Matrix Metalloproteinases Levels and Brain Amyloid Deposition in Mild Cognitive Impairment
Source: Biomolecules. 2021 Oct 11;11(10):1496. doi: 10.3390/biom11101496 (PMC8533797; doi:10.3390/biom11101496)
Supplement: Supplementary file 1 [file biomolecules-11-01496-s001.zip]

Archive with 1 entries (1 files):
- biomolecules-1360111-supplementary.pdf
